# Supplementary material for: The Regulation of Xylem Development by Transcription Factors and Their Upstream MicroRNAs
Source: Int J Mol Sci. 2022 Sep 4;23(17):10134. doi: 10.3390/ijms231710134 (PMC9456210; doi:10.3390/ijms231710134)
Supplement: Supplementary file 1 [file ijms-23-10134-s001.zip]

Archive with 4 entries (4 files):
- Supplementary Material S1.pdf
- Supplementary Material S2.pdf
- Supplementary Material S3.pdf
- Supplementary Material S4.pdf
